# Supplementary material for: Going Forward and Back: The Complex Evolutionary History of the GPx
Source: Biology (Basel). 2021 Nov 12;10(11):1165. doi: 10.3390/biology10111165 (PMC8614756; doi:10.3390/biology10111165)
Supplement: Supplementary file 1 [file biology-10-01165-s001.zip]

Archive with 2 entries (2 files):
- Figure S1.pdf
- Supplementary Table S1.xlsx
